# Supplementary material for: Finding Mycenaeans in Minoan Crete? Isotope and DNA analysis of human mobility in Bronze Age Crete
Source: PLoS One. 2022 Aug 10;17(8):e0272144. doi: 10.1371/journal.pone.0272144 (PMC9365174; doi:10.1371/journal.pone.0272144)
Supplement: S1 Table — (XLSX) [file pone.0272144.s001.xlsx]

## Sheet: Sheet1
							Shotgun data processing														Mitochondral capture data processing
Sample code	Skeletal ID	Archaeological information	Skeletal element	mg sampled	ul extract used (of 100ul total)	Library ID	# of Raw Reads prior Clip & Merge	# reads after C&M prior mapping	% Merged Reads	Mapped Reads after duplicate removal	Endogenous DNA (%)	Cluster Factor	DMG 1st Base 3'	DMG 2nd Base 3'	DMG 1st Base 5'	DMG 2nd Base 5'	average fragment length	R_y	R_y 95% CI	Sex determination	# of Raw Reads prior Clip & Merge	# reads after C&M prior mapping	% Merged Reads	Mapped Reads after duplicate removal	Cluster Factor	Mean Coverage of mtDNA	Coverage >= 1X	Coverage >= 2X	Coverage >= 3X	Coverage >= 4X	Coverage >= 5X	DMG 1st Base 3'	DMG 2nd Base 3'	DMG 1st Base 5'	DMG 2nd Base 5'	average fragment length	Initial cont est	Initial cont est low	Initial cont est high	Final cont est	Final cont est low	Final cont est high	% of genome covered by consensus	Haplogrep haplogroup assignment	Haplogrep quality	Haplofind haplogroup	Haplofind Score
JK1634	Gerani 1	Gerani, Neolithic	mandible fragment with M38	113	20	ABI458	311868	150936	97.43	20	0.013	1	0	0	0	0	53.6	0	0.0-0.0	consistent with XX	12271476	5933050	0.9767	113	1.469	0.4488	0.3311	0.0945	0.0205	0.0027	0	0.0556	0.04	0.1111	0.0625	65.8	n/a	n/a	n/a	n/a	n/a	n/a
JK1635	Gerani 2	Gerani, Neolithic	mandible fragment + M37, M36, P35, P34	137	20	ABI459	90264	41919	99.39	35	0.083	1	0	0	0.1538	0.3	52.86	0	0.0-0.0	consistent with XX	759454	354890	0.9884	87	1.356	0.2964	0.2515	0.0373	0.0065	0.0011	0	0.2727	0.1429	0.3333	0.2222	56.45	n/a	n/a	n/a	n/a	n/a	n/a
JK1665	Gerani 2	Gerani, Neolithic	M37 from JK1635	117.5	10	ABI470	314274	146786	97.64	104	0.071	1	0.3684	0.2941	0.5	0.4444	51.29	0	0.0-0.0	consistent with XX	4583604	2134796	0.981	7120	1.926	21.4291	0.9991	0.9964	0.9948	0.9919	0.9852	0.434	0.3004	0.4337	0.293	49.87	0	0	0.005	0.01	0	0.02	99.9578	H	0.9417	H	1
JK1666	Gerani 1	Gerani, Neolithic	M38 from JK1634	159.7	10	ABI471	220420	104358	96.47	33	0.032	1	0.1429	0.3333	0.5556	0.4286	46.94	0	0.0-0.0	consistent with XX	4811356	2269784	0.9723	9173	1.612	28.446	0.9998	0.9988	0.9981	0.9964	0.9955	0.5103	0.3448	0.4821	0.3229	51.38	0	0	0.005	0.02	0.01	0.03	99.9819	T2b	0.9368	T2b2b	1
JK1627	T146 Armenoi, Minoan	Armenoi, Minoan	pelvis fragment	114.7	20	ABI451	182626	83359	99.25	41	0.049	1	0.4	0	0.1818	0.1538	55.39	0	0.0-0.0	consistent with XX	1043520	478876	0.9885	91	2.549	0.3717	0.3183	0.0462	0.007	0	0	0.1053	0	0.125	0.0667	67.68	n/a	n/a	n/a	n/a	n/a	n/a
JK1628	T146 A Armenoi, Minoan	Armenoi, Minoan	mandible fragment	86	20	ABI452	261694	117474	98.83	105	0.089	1	0.1429	0	0.08	0	57.15	0.1818	-0.0461-0.4097	n/a	224754	102533	0.984	93	2.312	0.412	0.326	0.0714	0.0122	0.0024	0	0	0	0.05	0	73.4	n/a	n/a	n/a	n/a	n/a	n/a
JK1629	T146 A Armenoi, Minoan	Armenoi, Minoan	LRM1	107.2	20	ABI453	84122	38295	99.4	32	0.084	1	0.1429	0	0.0833	0.1429	59.97	0.125	-0.1042-0.3542	n/a	266050	123087	0.9907	955	1.602	2.8312	0.8553	0.6656	0.4682	0.3078	0.1977	0.3886	0.3228	0.4916	0.3099	49.12	0.11	0.065	0.155	0.01	0	0.02	98.8955	H84	0.6939	R1	0.5
JK1631	S-EVA 1263, Armenoi 503 Armenoi, Minoan	Armenoi, Minoan	molar	106.9	20	ABI454	215284	102117	98.52	365	0.357	1	0.4474	0.4697	0.5698	0.3167	45.9	0.0455	-0.0416-0.1325	n/a	7242566	3467400	0.984	98947	1.869	374.51	1	1	1	1	1	0.4474	0.3464	0.4494	0.3508	62.71	0	0	0.005	0.02	0.01	0.03	100	U5a1	0.9228	U5a1e	0.5
JK1632	S-EVA 1264, Armenoi 504 Armenoi, Minoan	Armenoi, Minoan	canine?	114.6	20	ABI455	118084	58291	97.48	228	0.391	1	0.25	0.1905	0.3721	0.4444	45.53	0	0.0-0.0	consistent with XX	7459470	3675712	0.9844	35197	1.566	125.035	1	1	1	1	1	0.4287	0.3133	0.4167	0.3074	58.86	0	0	0.005	0.02	0.01	0.03	99.994	H+16311	0.8804	HV	1
JK1633	S-EVA 3521, Armenoi 522 Armenoi, Minoan	Armenoi, Minoan	premolar	83.4	20	ABI456	140744	64147	99.87	31	0.048	1	0	0	0.25	0.375	44.13	0	0.0-0.0	consistent with XX	68536	31602	0.9974	216	1.083	0.64	0.387	0.1531	0.0538	0.0234	0.0116	0.3922	0.3725	0.4468	0.225	49.11	0	0	0.065	n/a	n/a	n/a
JK1640	Sample 1 Armenoi, Minoan	Armenoi, Minoan		66.2	20	ABI462	376794	181100	99.79	56	0.031	1	0.1176	0	0.1333	0	51.02	0	0.0-0.0	consistent with XX	1953966	940991	0.9979	2982	3.497	8.8896	0.9957	0.9804	0.9543	0.909	0.8383	0.5305	0.4043	0.5308	0.3829	49.39	0	0	0.005	0.02	0.01	0.03	99.6439	H	1	H59	1
JK1641	3A Armenoi, Minoan	Armenoi, Minoan		105.7	10	ABI467	187388	83805	99.77	12	0.014	1	0.25	0	0	0	43.83	0	0.0-0.0	consistent with XX	1843830	844797	0.9969	8660	2.088	26.5144	0.9999	0.9994	0.9976	0.996	0.9918	0.5443	0.4067	0.554	0.3839	50.73	0	0	0.005	0.02	0.01	0.03	99.9578	H59	1	H59	1
JK1642	3B Armenoi, Minoan	Armenoi, Minoan	Pm	99.2	10	ABI468	204744	93061	99.41	10	0.011	1	0	0	0	0	48	0	0.0-0.0	consistent with XX	4901254	2240168	0.9946	16018	1.723	53.1237	1	1	0.9999	0.9999	0.9999	0.5157	0.3807	0.518	0.3931	54.95	0	0	0.005	0.02	0.01	0.03	99.9879	H59	1	H59	1
JK1643	A Armenoi, Minoan	Armenoi, Minoan	LRM1	79.2	10	ABI469	392354	191793	96.84	83	0.043	1	0.5	0.2727	0.2143	0.3333	50.94	0.125	-0.1042-0.3542	n/a	4082844	1979053	0.9805	4254	1.685	14.2639	0.9995	0.9947	0.9862	0.9687	0.947	0.5395	0.3669	0.5245	0.3716	55.56	0	0	0.005	0.02	0.01	0.03	99.8733	H59	1	H59	1
JK1630	S-EVA 3529, Armenoi 501 Armenoi, Minoan	Armenoi, Minoan	molar	201.1	10	ABI473	622778	282715	99	521	0.184	1	0.4592	0.4231	0.5556	0.3866	43.56	0.0588	-0.0058-0.1234	n/a	1875376	856193	0.9896	8847	2.723	25.2498	1	1	0.9999	0.9987	0.9967	0.4993	0.3268	0.505	0.3241	47.29	0	0	0.005	0.02	0.01	0.03	99.9819	T2b25	0.9908	T2b25	1
JK1644	A Armenoi, Minoan	Armenoi, Minoan	LR mandible w/ C, P1, P2	101.5	10	ABI474	246022	116690	97.58	35	0.03	1	0	0.5	0	0.2	51.86	0	0.0-0.0	consistent with XX	706428	334116	0.9817	37	1.162	0.1379	0.1353	0.0025	0	0	0	0.1429	0.5714	0.3333	0.2727	61.73	n/a	n/a	n/a	n/a	n/a	n/a
ExtractionBlank3					20	ABI457	234794	82512	97.89	3153	3.949	1.033	0.042	0.0319	0.0433	0.0166	67.46	0.0073	-0.007-0.0216	consistent with XX but not XY	141334	60707	0.9541	90	8.722	0.3716	0.2935	0.0661	0.0091	0.0027	0.0002	0.1429	0.1111	0	0.1	68.41	n/a	n/a	n/a	n/a	n/a	n/a
ExtractionBlank4					20	ABI472	46974	8018	94.87	230	2.918	1.017	0	0	0.04	0	59.4	0.1111	-0.0942-0.3164	n/a	233160	71961	0.9617	26	49.885	0.1006	0.0816	0.0135	0.0053	0	0	0	0	0	0	64.08	n/a	n/a	n/a	n/a	n/a	n/a
ExtractionBlank5						ABI478	10642	2408	97.72	74	3.073	1	0	0	0	0	61.86	0	0.0-0.0	consistent with XX	5940	2001	0.963	14	1.857	0.0531	0.0494	0.0037	0	0	0	0	0	0	0	62.86	n/a	n/a	n/a	n/a	n/a	n/a
ExtractionBlank6						ABI486	71014	17757	97.52	593	3.447	1.032	0	0	0	0.01	60.45	0.04	-0.0368-0.1168	n/a	550972	224273	0.9769	25	201.92	0.0824	0.0738	0.0086	0	0	0	0	0	0	0.1429	54.64	n/a	n/a	n/a	n/a	n/a	n/a
LibraryBlank4						ABI501	117140	11714	89	227	1.989	1.026	0.0217	0.0435	0.0652	0.0465	61.97	0	0.0-0.0	consistent with XX	215132	52744	0.8799	9	24.667	0.0273	0.0267	0.0006	0	0	0	0	0	0	0	50.22	n/a	n/a	n/a	n/a	n/a	n/a
LibraryBlank5						ABI502	278810	39376	93.86	1871	5.651	1.189	0.0047	0.0028	0.0157	0.0058	63.86	0	0.0-0.0	consistent with XX	243134	66996	0.9451	15	50.733	0.0506	0.0414	0.0092	0	0	0	0	0	0	0	55.87	n/a	n/a	n/a	n/a	n/a	n/a
LibraryBlank6						ABI503	199014	33341	92.85	2057	7.132	1.156	0	0.0054	0.0073	0.0056	61.68	0.0091	-0.0086-0.0268	consistent with XX but not XY	213554	70585	0.9448	28	64.25	0.1091	0.0873	0.0162	0.0034	0.0021	0	0.25	0	0	0	64.57	n/a	n/a	n/a	n/a	n/a	n/a
